# Supplementary material for: A Physiologically-Based Pharmacokinetic Simulation to Evaluate Approaches to Mitigate Efavirenz-Induced Decrease in Levonorgestrel Exposure with a Contraceptive Implant
Source: Pharmaceutics. 2024 Aug 7;16(8):1050. doi: 10.3390/pharmaceutics16081050 (PMC11359785; doi:10.3390/pharmaceutics16081050)
Supplement: Supplementary file 1 [file pharmaceutics-16-01050-s001.zip]

Archive with 1 entries (1 files):
- pharmaceutics-3037974-supplementary.pdf
